# Supplementary material for: The Stringent Response-Regulated sRNA Transcriptome of Borrelia burgdorferi
Source: Front Cell Infect Microbiol. 2018 Jul 5;8:231. doi: 10.3389/fcimb.2018.00231 (PMC6041397; doi:10.3389/fcimb.2018.00231)
Supplement: Table S1 — List of sRNAs and oligonucleotides used in Northern blot analyses. [file Table_1.xlsx]

## Sheet: Confirmed sRNAs
#id	Genetic Element	Strand	Category	Associated Genes	Column1	start	end	sRNA length	5' to 3' sequence of probe
SR0036	chr	-	AS	rRNA small subunit methylT'ase E (bb0062)	Rel downregulated	57840	57974	134	CCCCTTACAGCATATCCACAAACACCCTGAGAACAGAAACAGCCAC
SR0175	chr	-	AS	pstB (bb0218)	Rel downregulated	223659	223776	117	GGACGAACCTACCTCTGCTCTCGATCCAATATCAACAGGCAAAATTGAAGAG
SR0186	chr	-	AS	glpF (bb0240)	Rel downregulated	245945	246071	126	CGTTTGGTATTTACACAGCAGCAAGAATGAGCGGAGCACACCTAAACCCAGC
SR0546	chr	-	5"UTR	bosR (bb0647)	Rel upregulated	686437	686563	126	ACAGGATCGTTTGTAATGCCGACTTTTTCCAATGCGGAATGTACGTC
SR0688	chr	-	AS	mviN (bb0810)	Rel upregulated	856162	856327	165	GGGTTAATTGTTTTAGTTATGATTATTTTTGCAAAGCCTATTATGTATTTTAT
SR0725	lp17	-	IG	bbd04-bbd05a	Rel upregulated	2883	2934	51	CCACTTAAAGCCCTTTATCTGGTTATCATCCATTTGGAGCACATAATGCTTCCTAATT
SR0735	lp17	-	IG	bbd17-bbd18	Rel downregulated	10829	10902	73	GATCTTATTTGGAGAGGATTAATAGGGGTGTTGGGGACTATTGGTAGATCGTTTTCTACC
SR0793	lp28-3	+	IG	bbh29-bbh30	Rel downregulated	19459	19509	50	GGGCAAATATTTTACTACTGAACACGGAGAGAGAAAAGCTCTCTAACC
SR0891	lp54	+	IG	bba21-bba22	Rel downregulated	14845	15060	215	CCCTTTAAGGTAACAGGTCCTTATATTAAGAGCGACACATTGCGTGTCAGTCTGTACC
SR0961	cp26	+	IG	bbb13-bbb14	Rel upregulated	10732	10792	60	CCTTGTGGTAGCCAACTTATTATTCTAATCAAACAACAAGAGCGAGACATTGCATCTCAATC
SR0360	chr	+	annotated	ffs (4.5S RNA)	Rel independent	482310	482393	83	TCATCAAAAAAATCGCTTACCGCTGCTACCTTCCAGTCCTGACG
