# Supplementary material for: The Stringent Response-Regulated sRNA Transcriptome of Borrelia burgdorferi
Source: Front Cell Infect Microbiol. 2018 Jul 5;8:231. doi: 10.3389/fcimb.2018.00231 (PMC6041397; doi:10.3389/fcimb.2018.00231)
Supplement: Table S3 — List of RelBbu-downregulated sRNAs. [file Table_3.XLSX]

## Sheet: Sheet1
#id	Genetic Element	Start	Stop	Strand	Type	Associated ORF	Category	FoldChange	edgeR.adjpvalues
SR0318	chr	438217	438309	-	5'UTR	bb0419 23S rRNA (rrlA)	rRNA	2.46017	1.21697e-05
SR0321	chr	441461	441556	-	5'UTR	bb0420 23S rRNA (rrlB)	rRNA	2.30856	5.41382e-05
SR0043	chr	63122	63193	+	5'UTR	bb0068	U	2.30226	0.0001255
SR0041	chr	62800	63059	-	5'UTR	bb0067 (peptidase)	PD	2.16437	9.26348e-05
SR0462	chr	611309	611376	+	5'UTR	bb0592	U	2.15685	0.00116759
SR0434	chr	586204	586315	+	5'UTR	bb0573 (ABC transporter, ATP-binding subunit)	TP	2.02875	0.00130018
SR0500	chr	646576	646663	-	AS	bb0619 (dhhp; c-di-AMP phosphodiesterase)	ST	6.44799	5.23576e-13
SR0175	chr	223659	223776	-	AS	bb0218 (pstB: phosphate ABC transporter, ATP-binding protein)	TP	6.39087	5.6437e-20
SR0036	chr	57840	57974	-	AS	bb0062 (rsmE; RNA methyltransferase)	TL	5.23069	9.22849e-13
SR0309	chr	428415	428517	-	AS	bb0417 (adk; adenylate kinase)	MT	3.65276	5.0324e-06
SR0935	cp9	4067	4160	+	AS	bbc06 (eppA; exported protein A)	CE	3.59578	1.35618e-09
SR0186	chr	245945	246071	-	AS	bb0240 (glpF; glycerol facilitator)	TP	3.37369	5.77235e-08
SR0447	chr	598507	598752	+	AS	bb0581 (recG; ATP dependent DNA helicase)	RR	3.15899	3.51389e-05
SR0152	chr	202958	203157	-	AS	bb0202 (corC; transporter protein)	TP	3.02657	4.49379e-08
SR0948	cp26	2376	2477	+	AS	bbb04 (chbC; chitobiose transporter)	TP	2.89937	0.00108472
SR0939	cp9	6308	6405	+	AS	bbc10 (revB)	CE	2.61399	1.55067e-05
SR0088	chr	135801	135868	-	AS	bb0136 (pbp-1; penicillin-binding protein)	CD	2.573	0.000676007
SR0338	chr	457121	457197	-	AS	bb0437 (dnaA; chromosomal replication initiator protein)	RR	2.55324	5.42335e-06
SR0343	chr	466545	466609	+	AS	bb0226 (serS; seryl-tRNA synthetase)	TL	2.44299	0.00365702
SR0035	chr	49847	49976	-	AS	bb0053 (ung; uracil-DNA glycosylase)	RR	2.19469	0.000398445
SR0597	chr	737891	737970	-	AS	bb0698 (trmD; tRNA methyl transferase)	TL	2.13414	0.00397766
SR0838	lp36	23166	23441	+	AS	bbk37	ψ	2.10126	0.00122378
SR0617	chr	756644	756713	-	AS	bb0719 (mrdB; rod shape determining protein)	CD	2.06991	0.00321079
SR0378	chr	494853	494904	+	IG			5.85481	1.04309e-19
SR0938	cp9	5984	6035	-	IG			5.75176	6.88385e-06
SR0906	lp54	41328	41381	-	IG			5.50741	3.01513e-17
SR0821	lp36	9167	9246	+	IG			5.1962	3.67466e-10
SR0942	cp9	7829	7898	+	IG			5.19084	2.62017e-14
SR0936	cp9	5230	5290	+	IG			4.02418	7.07091e-08
SR0733	lp17	10554	10616	-	IG			3.46306	3.01823e-08
SR0330	chr	446158	446221	-	IG			3.44931	2.2627e-07
SR0870	lp38	29837	29894	-	IG			3.40399	2.25342e-05
SR0779	lp28-2	26424	26498	+	IG			3.32317	5.87863e-07
SR0852	lp38	6872	6948	+	IG			3.09102	8.26608e-07
SR0891	lp54	14845	15060	+	IG			3.08013	1.57377e-07
SR0886	lp54	11313	11373	-	IG			2.94957	1.48715e-05
SR0772	lp28-2	7333	7421	-	IG			2.74525	1.72471e-06
SR0853	lp38	10402	10464	-	IG			2.67229	2.3263e-05
SR0867	lp38	28965	29015	+	IG			2.56267	0.000696441
SR0537	chr	674835	674885	+	IG			2.49801	0.00014156
SR0933	cp9	2697	2775	-	IG			2.49671	0.0218805
SR0735	lp17	10829	10902	-	IG			2.3704	7.76579e-06
SR0793	lp28-3	19459	19509	+	IG			2.35966	1.3752e-05
SR0894	lp54	17624	17796	-	IG			2.34996	0.00215701
SR0653	chr	804246	804296	+	IG			2.30899	0.00100813
SR0747	lp25	9409	9554	-	IG			2.0945	0.000558217
SR0168	chr	218334	218547	+	ncRNA	tRNA	TL	4.86021	2.11793e-14
SR0667	chr	823166	823232	+	ncRNA	tRNA	TL	2.94765	1.5421e-06
SR0590	chr	730515	730592	-	ncRNA	tRNA	TL	2.82116	3.92865e-06
SR0486	chr	636099	636223	+	ncRNA	tRNA	TL	2.76549	3.39729e-07
SR0407	chr	547729	547798	-	ncRNA	tRNA	TL	2.65028	2.13501e-05
SR0639	chr	789050	789120	-	ncRNA	tRNA	TL	2.28273	0.000160307
SR0640	chr	789136	789250	-	ncRNA	tRNA	TL	2.16248	0.000678643
SR0030	chr	47000	47050	-	ncRNA	SsrA (tmRNA)	TL	2.03595	0.000438573
